# Supplementary material for: Genetic stock identification of Atlantic salmon (Salmo salar) populations in the southern part of the European range
Source: BMC Genet. 2010 Apr 29;11:31. doi: 10.1186/1471-2156-11-31 (PMC2882343; doi:10.1186/1471-2156-11-31)
Supplement: Additional file 5 — Results of the analysis by MICROCHECKER. MICRO-CHECKER analysis of every population (108 populations) at all 12 loci. [file 1471-2156-11-31-S5.XLS]

## Sheet: Sheet1
	Sample	SSsp2201	Ssosl85	SsaD 144b	Ssa289	Ssa171	Ssa157a	Ssa197	Ssa202	SSsp 1605	Sssp 2210	Ssosl417	Sssp G7
	ANNBk	Fine	Fine	Fine	Fine	Fine	Fine	Null	Fine	Fine	Fine	Fine	Fine
	ANNEv	Fine	Fine	Fine	Fine	Fine	Fine	Null	Fine	Fine	Fine	Fine	Stuttter, Null
	ANNWh	Fine	Fine	Fine	Fine	Fine	Fine	Null	Fine	Fine	Fine	Fine	Null
	ASON	Fine	Fine	Fine	Fine	Fine	Fine	Fine	Fine	Fine	Fine	Fine	Fine
	AULNE	Fine	Fine	Fine	Fine	Fine	Fine	Fine	Null	Fine	Fine	Null	Stuttter, Null
	AVONBrd	Fine	Fine	Fine	Fine	Fine	Fine	Fine	Fine	Fine	Fine	Fine	Fine
	AVONBug	Null	Fine	Fine	Fine	Fine	Fine	Fine	Fine	Fine	Fine	Fine	Fine
	AWEBra	Fine	Fine	Fine	Fine	Fine	Fine	Fine	Fine	Fine	Fine	Fine	Fine
	AWECla	Fine	Fine	Fine	Fine	Fine	Fine	Fine	Fine	Fine	Fine	Fine	Fine
	AWEMai	Fine	Fine	Fine	Fine	Fine	Fine	Fine	Fine	Fine	Fine	Fine	Fine
	AYRGle	Fine	Fine	Fine	Fine	Fine	Fine	Fine	Fine	Fine	Fine	Fine	Fine
	AYRHow	Fine	Fine	Null	Fine	Fine	Fine	Fine	Fine	Fine	Fine	Fine	Fine
	AYRLug(comb)	Fine	Fine	Fine	Fine	Fine	Fine	Null	Null	Fine	Fine	Fine	Null
	BALVET	Fine	Fine	Fine	Fine	Fine	Fine	Fine	Fine	Fine	Fine	Fine	Fine
	BARBal	Fine	Fine	Fine	Fine	Fine	Fine	Fine	Fine	Fine	Fine	Fine	Fine
	BOYDee	Fine	Fine	Fine	Fine	Fine	Fine	Fine	Null	Fine	Fine	Fine	Fine
	BOYMoy	Fine	Null	Fine	Fine	Fine	Fine	Fine	Fine	Fine	Fine	Fine	Null
	BOYSka	Fine	Fine	Fine	Fine	Fine	Fine	Null	Fine	Fine	Fine	Fine	Fine
	CAMDel	Fine	Fine	Fine	Fine	Fine	Fine	Fine	Fine	Fine	Fine	Fine	Fine
	CAMGam	Fine	Fine	Fine	Fine	Fine	Fine	Null	Fine	Fine	Fine	Fine	Fine
	CAMKen	Fine	Fine	Fine	Fine	Fine	Fine	Fine	Fine	Fine	Fine	Fine	Fine
	CAR	Null	Fine	Fine	Fine	Fine	Null	Fine	Fine	Fine	Fine	Fine	Null
	CAS	Insufficient samples for analysis
	CLYBoc	Fine	Fine	Fine	Fine	Fine	Fine	Null	Fine	Fine	Fine	Fine	Fine
	CLYCal	Fine	Fine	Fine	Fine	Fine	Fine	Null	Fine	Fine	Fine	Fine	Fine
	CORAwn	Fine	Fine	Fine	Fine	Fine	Fine	Stuttter, Null	Fine	Fine	Fine	Fine	Fine
	CORCly	Fine	Fine	Fine	Fine	Fine	Fine	Null	Fine	Fine	Fine	Fine	Fine
	CORGhe	Fine	Fine	Fine	Fine	Fine	Fine	Fine	Fine	Fine	Fine	Fine	Fine
	CREEWhi	Fine	Fine	Fine	Fine	Fine	Fine	Null	Fine	Fine	Fine	Fine	Fine
	CREEDAll	Fine	Fine	Fine	Fine	Fine	Fine	Fine	Null	Fine	Fine	Fine	Fine
	DARPos	Fine	Fine	Fine	Fine	Fine	Fine	Fine	Fine	Null	Fine	Fine	Null
	DEEAbb	Fine	Fine	Fine	Fine	Fine	Fine	Fine	Fine	Fine	Fine	Fine	Fine
	DEECer	Fine	Fine	Fine	Fine	Fine	Fine	Fine	Fine	Null	Fine	Null	Fine
	DERWDash	Fine	Fine	Fine	Fine	Fine	Fine	Null	Fine	Fine	Fine	Fine	Fine
	DERWMar	Fine	Fine	Fine	Fine	Fine	Fine	Null	Fine	Fine	Fine	Fine	Fine
	DERWNew	Fine	Fine	Fine	Fine	Fine	Fine	Null	Fine	Fine	Fine	Fine	Fine
	DOONMuc	Fine	Fine	Fine	Fine	Fine	Fine	Fine	Fine	Fine	Fine	Fine	Null
	DOONNes	Fine	Fine	Fine	Fine	Fine	Fine	Fine	Fine	Fine	Fine	Fine	Fine
	DOONSke	Fine	Fine	Fine	Fine	Fine	Fine	Fine	Fine	Fine	Fine	Fine	Fine
	EDENDac	Fine	Fine	Fine	Fine	Fine	Fine	Fine	Fine	Fine	Fine	Fine	Fine
	EDENSac	Fine	Fine	Fine	Fine	Fine	Fine	Fine	Fine	Fine	Fine	Fine	Fine
	EDENSwin	Fine	Fine	Fine	Fine	Fine	Fine	Fine	Fine	Fine	Fine	Fine	Fine
	ELLE	Fine	Fine	Fine	Fine	Fine	Fine	Fine	Fine	Fine	Null	Null	Null
	ELORN	Fine	Fine	Fine	null	Fine	Fine	Null	Fine	Fine	Fine	Fine	Fine
	EO	Fine	Fine	Fine	Fine	Fine	Fine	Fine	Fine	Fine	Fine	Fine	Fine
	ESKBoy	Fine	Fine	Fine	Fine	Fine	Fine	Null	Fine	Fine	Fine	Fine	Fine
	ESKBEwe	Fine	Fine	Fine	Fine	Fine	Fine	Fine	Fine	Fine	Fine	Fine	Fine
	ESKBLid	Fine	Fine	Fine	Fine	Fine	Fine	Fine	Fine	Fine	Fine	Fine	Fine
	EWEGru	Fine	Fine	Fine	Fine	Fine	Fine	Null	Fine	Fine	Fine	Fine	Fine
	EWEKem	Fine	Fine	Fine	Fine	Fine	Fine	Fine	Fine	Fine	Fine	Fine	Fine
	EXEDan	Fine	Fine	Fine	Fine	Fine	Fine	Fine	Fine	Fine	Fine	Fine	Fine
	EXESher	Fine	Fine	Fine	Fine	Fine	Fine	Fine	Null	Fine	Fine	Fine	Fine
	EXESim	Null	Fine	Fine	Fine	Fine	Fine	Null	Null	Fine	Fine	Null	Fine
	FLEBig	Fine	Fine	Fine	Fine	Fine	Fine	Null	Fine	Fine	Fine	Fine	Fine
	FLELit	Fine	Fine	Fine	Fine	Fine	Fine	Fine	Fine	Fine	Fine	Fine	Fine
	FOWMar	Fine	Fine	Fine	Fine	Fine	Fine	Fine	Fine	Fine	Fine	Fine	Fine
	FOWTre	Fine	Fine	Fine	Fine	Fine	Fine	Fine	Fine	Fine	Fine	Fine	Fine
	GRUAbh	Fine	Fine	Fine	Fine	Fine	Fine	Fine	Fine	Fine	Fine	Fine	Fine
	GRUGhi	Fine	Fine	Fine	Fine	Fine	Fine	Fine	Fine	Fine	Fine	Fine	Fine
	ITCBis	Fine	Fine	Fine	Null	Fine	Fine	Fine	Fine	Fine	Fine	Fine	Fine
	KENTSpa	Fine	Fine	Fine	Fine	Fine	Fine	Null	Fine	Fine	Fine	Fine	Fine
	KENTSto	Fine	Null	Fine	Fine	Fine	Fine	Null	Fine	Fine	Fine	Fine	Null
	LAUCot	Fine	Fine	Fine	Fine	Fine	Fine	Fine	Fine	Fine	Fine	Null	Fine
	LAXAch	Fine	Fine	Fine	Fine	Fine	Fine	Fine	Fine	Fine	Fine	Fine	Fine
	LAXMai	Fine	Null	Fine	Fine	Fine	Fine	Null	Fine	Fine	Fine	Fine	Fine
	LAXThu	Fine	Fine	Fine	Fine	Fine	Fine	Fine	Fine	Fine	Fine	Fine	Fine
	LEUGER	Fine	Fine	Fine	Fine	Fine	Fine	Null	Fine	Fine	Fine	Fine	Null
	LOCLoc	Fine	Fine	Fine	Fine	Fine	Fine	Fine	Fine	Fine	Fine	Fine	Fine
	LOCLun	Fine	Fine	Fine	Fine	Fine	Fine	Fine	Fine	Fine	Fine	Fine	Fine
	LOMEnd	Fine	Fine	Fine	Fine	Fine	Fine	Fine	Null	Fine	Fine	Fine	Fine
	LOMFru	Fine	Fine	Fine	Fine	Null	Fine	Fine	Fine	Fine	Fine	Fine	Fine
	LUNEBirk	Fine	Fine	Fine	Fine	Fine	Fine	Fine	Fine	Fine	Fine	Fine	Fine
	LUNECha	Fine	Fine	Fine	Fine	Fine	Fine	Fine	Fine	Fine	Fine	Fine	Fine
	LUNEGer	Fine	Fine	Fine	Fine	Fine	Fine	Fine	Fine	Fine	Fine	Fine	Fine
	MOYTriL	Fine	Fine	Fine	Fine	Fine	Fine	Null	Fine	Fine	Fine	Fine	Fine
	NITHNC	Fine	Fine	Fine	Fine	Fine	Fine	Fine	Fine	Fine	Fine	Fine	Fine
	NITHNM	Fine	Fine	Fine	Fine	Fine	Fine	Fine	Fine	Fine	Fine	Fine	Fine
	NITHNSC	Fine	Fine	Fine	Fine	Fine	Fine	Fine	Fine	Fine	Fine	Fine	Fine
	RIBBro	Fine	Fine	Fine	Fine	Fine	Fine	Fine	Fine	Fine	Fine	Fine	Null
	RIBCra	Fine	Fine	Fine	Fine	Fine	Fine	Fine	Fine	Fine	Fine	Fine	Null
	RIBHam	Fine	Fine	Fine	Fine	Fine	Fine	Fine	Fine	Fine	Fine	Fine	Null
	ROAGTar	Fine	Fine	Fine	Fine	Fine	Fine	Fine	Fine	Fine	Fine	Fine	Null
	SCORFF	Fine	Fine	Fine	Fine	Fine	Null	Null	Fine	Fine	Null	Fine	Fine
	SEE	Fine	Fine	Fine	Fine	Fine	Fine	Fine	Fine	Fine	Fine	Fine	Null
	SELLAPig	Fine	Null	Null	Fine	Fine	Fine	Fine	Fine	Fine	Fine	Fine	Fine
	SELUNE	Fine	Fine	Fine	Fine	Fine	Fine	Fine	Fine	Fine	Fine	Fine	Null
	SEVCin	Fine	Fine	Fine	Fine	Fine	Fine	Fine	Fine	Fine	Fine	Fine	Fine
	SUIRClo	Fine	Fine	Fine	Fine	Fine	Fine	Null	Fine	Fine	Fine	Fine	Fine
	SUIRMCb	Fine	Fine	Fine	Fine	Fine	Fine	Fine	Fine	Fine	Fine	Fine	Fine
	TAMGat	Fine	Fine	Fine	Fine	Fine	Fine	Fine	Fine	Fine	Fine	Fine	Fine
	TAMOtt	Fine	Fine	Fine	Fine	Fine	Fine	Fine	Fine	Fine	Fine	Fine	Fine
	TAMTre	Fine	Fine	Fine	Fine	Fine	Fine	Null, Stutter	Fine	Fine	Fine	Fine	Fine
	TAWBra	Fine	Fine	Fine	Fine	Fine	Fine	Fine	Fine	Fine	Fine	Fine	Fine
	TAWTwi	Fine	Fine	Fine	Fine	Fine	Fine	Fine	Fine	Fine	Fine	Fine	Fine
	TEIFICle	Fine	Fine	Fine	Fine	Fine	Fine	Fine	Fine	Fine	Fine	Fine	Fine
	TEIFIEgn	Fine	Fine	Fine	Fine	Fine	Fine	Fine	Fine	Fine	Fine	Fine	Fine
	TEIFILam	Fine	Fine	Null	Fine	Fine	Fine	Fine	Fine	Fine	Fine	Fine	Fine
	TEST	Fine	Fine	Fine	Fine	Fine	Fine	Fine	Fine	Fine	null	Fine	Fine
	TOREoak	Fine	Fine	Fine	Fine	Fine	Fine	Fine	Fine	Fine	Fine	Fine	Fine
	TORWoak	Fine	Fine	Fine	Fine	Fine	Fine	Fine	Fine	Fine	Fine	Fine	Fine
	USKBra	Null, Stutter	Fine	Fine	Null, stutter	Fine	Fine	Fine	Fine	Fine	Fine	Fine	Fine
	USKGir	Null	Fine	Fine	Fine	Fine	Fine	Fine	Fine	Fine	Fine	Fine	Fine
	USKGrw	Fine	Fine	Fine	Fine	Fine	Fine	Fine	Fine	Fine	Fine	Fine	Fine
	WYE	Fine	Fine	Fine	Fine	Fine	Fine	Fine	Fine	Fine	Fine	Fine	Fine
	WYEEdw	Fine	Fine	Fine	null	Fine	Fine	Fine	Fine	Fine	Fine	Fine	Null
	WYEGar	Fine	Fine	Fine	Fine	Fine	Fine	Null, Stutter	Fine	Fine	Fine	Fine	Fine
	NARCEAtwo	Fine	Fine	Fine	Fine	Fine	Fine	Fine	Fine	Fine	Fine	Null	Null
	SELLAtwo	Fine	Fine	Fine	Fine	Fine	Fine	Fine	Fine	Fine	Fine	Null	Fine
	Total sig	5	4	3	4	1	2	28	7	2	3	7	19	85
					Stuttter	Stuttering might have resulted in scoring errors,
							as is indicated by the highly significant shortage of heterozygote genotypes
							with alleles of one repeat unit difference.
					Null	Null alleles may be present at this locus, as is suggested by the general excess of
							homozygotes for most allele size classes.
					95% CI
	Additional File 5. Results of the analysis by MICROCHECKER. 'Null' signifies significant evidence for null alleles and 'stutter' significant evidence of scoring errors associated with microsatellite stutter peaks (at the 95% confidence interval). For each locus, the number of samples showing significant evidence of null alleles is summarised at the foot of the table. Sample abbreviations follow t…
