# Supplementary material for: Genetic stock identification of Atlantic salmon (Salmo salar) populations in the southern part of the European range
Source: BMC Genet. 2010 Apr 29;11:31. doi: 10.1186/1471-2156-11-31 (PMC2882343; doi:10.1186/1471-2156-11-31)
Supplement: Additional file 7 — Pairwise FST values for all samples. Pairwise comparison and calculation of FST values between all samples. Tablewide significance levels were applied using the sequential Bonferroni procedure. [file 1471-2156-11-31-S7.XLS]

## Sheet: label
Additional File 7.			Tests for genetic differentiation between pairs of samples. Below diagonal: pairwise Fst values. Above diagonal: significance of the Fst value; NS, not significant and * significant at the 0.05% level. Tablewide significance levels were applied using the sequential Bonferroni procedure (alpha = 0.000009).
River and Tributary	River ID No.	Country	ANN. Bir	ANN. Eva	ANN. Wam	AULNE	AVON Brd	AVON Bug	AWE Bra	AWE Cla	AWE Awe	AYR Gle	AYR How	AYR Lug	BLAVET	BARROW	BLACKW'TER	BOYNE Dee	BOYNE Moy	BOYNE Ska	CAM. De L	CAM. Gam	CAM. Ken	CARES (C.)	CARES Cas	CLYDE Boc	CLYDE Cal	C. BW Awn	C. BW Cly	C. BW Ghe	CREE	CREED	DART	DEE Abbey	DEE Cer	DER. Das	DER. Mar	DER. New	DOON Muc	DOON Nes	DOON Ske	EDEN Dac	EDEN Sca	EDEN Swin	ELLE	ELORN	EO	ESK Boy	ESK Ewe
ANNAN Birnock	15	Scotland	0	*	*	*	*	*	*	*	*	*	*	*	*	*	*	*	*	*	*	*	*	*	*	*	*	*	*	*	*	*	*	*	*	*	*	*	*	*	*	*	*	*	*	*	*	*	*
ANNAN Evan	15	Scotland	0.0266	0	NS	*	*	*	*	*	*	*	*	*	*	*	*	*	*	*	*	*	*	*	*	*	*	*	*	*	*	*	*	*	*	NS	*	*	*	*	*	*	*	*	*	*	*	NS	NS
ANNAN Wamphray	15	Scotland	0.0242	0.0062	0	*	*	*	*	*	*	*	*	*	*	*	*	*	*	*	*	*	*	*	*	*	*	NS	*	*	*	*	*	*	*	NS	NS	*	*	*	*	*	NS	*	*	*	*	NS	NS
AULNE	41	France	0.0317	0.0312	0.0318	0	*	*	*	*	*	*	*	*	NS	*	*	*	*	*	*	*	*	*	*	*	*	*	*	*	*	*	*	*	*	*	*	*	*	*	*	*	*	*	NS	NS	*	*	*
AVON Avon Bridge	34	England	0.0816	0.0842	0.0825	0.0787	0	NS	*	*	*	*	*	*	*	*	*	*	*	*	*	*	*	*	*	*	*	*	*	*	*	*	*	*	*	*	*	*	*	*	*	*	*	*	*	*	*	*	*
AVON Bugmoor	34	England	0.082	0.0785	0.0751	0.0664	0.0099	0	*	*	*	*	*	*	*	*	*	*	*	*	*	*	*	*	*	*	*	*	*	*	*	*	*	*	*	*	*	*	*	*	*	*	*	*	*	*	*	*	*
AWE Braevallich	7	Scotland	0.0497	0.0452	0.0355	0.0629	0.1164	0.1059	0	*	*	*	*	*	*	*	*	*	*	*	*	*	*	*	*	*	*	*	*	*	*	*	*	*	*	*	*	*	*	*	*	*	*	*	*	*	*	*	*
AWE Clachan Dubh	7	Scotland	0.0594	0.0368	0.0368	0.0596	0.1094	0.1011	0.0466	0	*	*	*	*	*	*	*	*	*	*	*	*	*	*	*	*	*	*	*	*	*	*	*	*	*	*	*	*	*	*	*	*	*	*	*	*	*	*	*
AWE Awe	7	Scotland	0.0521	0.027	0.0344	0.0622	0.09	0.0863	0.056	0.046	0	*	*	*	*	*	*	*	*	*	*	*	*	*	*	*	*	*	*	*	*	*	*	*	*	*	*	*	*	*	*	*	*	*	*	*	*	*	*
AYR Glenmuir Water	10	Scotland	0.0484	0.0461	0.0453	0.0527	0.1157	0.1046	0.0726	0.0754	0.0671	0	*	NS	*	*	*	*	*	*	*	*	*	*	*	*	*	*	*	*	*	*	*	*	*	*	*	*	*	*	*	*	*	*	*	*	*	*	*
AYR Howford Bridge	10	Scotland	0.0216	0.0178	0.0174	0.0215	0.0833	0.0685	0.0457	0.0477	0.0367	0.0166	0	*	*	*	*	*	*	*	*	*	*	*	*	*	*	*	*	*	*	*	*	*	*	NS	*	*	*	*	NS	*	*	*	*	*	*	*	*
AYR Lugar Water	10	Scotland	0.0306	0.0275	0.0258	0.0442	0.0883	0.0807	0.0512	0.0576	0.048	0.0041	0.01	0	*	*	*	*	*	*	*	*	*	*	*	*	*	*	*	*	*	*	*	*	*	*	*	*	*	*	*	*	*	*	*	*	*	*	*
BLAVET (Catchment)	44	France	0.047	0.0401	0.0451	0.014	0.0819	0.0737	0.0689	0.0576	0.0533	0.0647	0.0404	0.0549	0	*	*	*	*	*	*	*	*	*	*	*	*	*	*	*	*	*	*	*	*	*	*	*	*	*	*	*	*	*	*	*	*	*	*
BARROW Ballyclare Bridge	55	Ireland	0.0264	0.0114	0.0096	0.0276	0.0725	0.0623	0.0448	0.0472	0.0273	0.0383	0.0154	0.0196	0.0349	0	*	*	*	*	*	*	*	*	*	*	*	*	NS	*	*	*	*	*	*	NS	*	*	*	*	*	*	*	*	*	*	*	*	*
BLACKWATER Tarbert	1	Scotland	0.0348	0.025	0.0249	0.0347	0.0758	0.0795	0.0527	0.0509	0.0373	0.0451	0.0272	0.0263	0.0431	0.0202	0	*	*	*	*	*	*	*	*	*	*	*	*	*	*	*	*	*	*	NS	*	*	*	*	*	*	*	*	*	*	*	*	*
BOYNE Deel	57	Ireland	0.0428	0.0304	0.018	0.0525	0.1043	0.0936	0.0509	0.0522	0.0503	0.0574	0.0293	0.0332	0.0643	0.0208	0.0372	0	*	*	*	*	*	*	*	*	*	*	*	*	*	*	*	*	*	*	*	*	*	*	*	*	*	*	*	*	*	*	*
BOYNE Moynalty	57	Ireland	0.0329	0.0167	0.0121	0.0364	0.0823	0.0827	0.0546	0.0483	0.0479	0.0512	0.0251	0.032	0.0517	0.016	0.017	0.0205	0	*	*	*	*	*	*	*	*	*	*	*	*	*	*	*	*	NS	*	*	*	*	*	*	*	*	*	*	*	*	*
BOYNE Skane	57	Ireland	0.0331	0.0203	0.0137	0.0418	0.0901	0.0808	0.0441	0.044	0.0341	0.0501	0.0243	0.0283	0.0522	0.0126	0.0227	0.0075	0.0092	0	*	*	*	*	*	*	*	*	*	*	*	*	*	*	*	NS	*	*	*	*	*	*	*	*	*	*	*	*	*
CAMAL De Lank	29	England	0.0305	0.0238	0.019	0.0234	0.0746	0.0636	0.0458	0.0426	0.0324	0.0426	0.016	0.028	0.0207	0.0174	0.0203	0.0368	0.0252	0.0277	0	*	NS	*	*	*	*	*	*	*	*	*	*	*	*	NS	*	*	*	*	*	*	*	*	*	*	*	*	*
CAMAL Gam	29	England	0.0407	0.0246	0.0294	0.0271	0.0793	0.0712	0.0544	0.0537	0.043	0.0463	0.0244	0.0338	0.0275	0.0259	0.0233	0.0477	0.0336	0.0386	0.0181	0	NS	*	*	*	*	*	*	*	*	*	*	*	*	NS	*	*	*	*	*	*	*	*	*	*	*	*	*
CAMAL Kenning-stock	29	England	0.0276	0.0287	0.0227	0.0276	0.0807	0.0708	0.0508	0.0538	0.0398	0.0455	0.0252	0.0363	0.0288	0.0248	0.0269	0.0461	0.0293	0.0322	0.0109	0.0168	0	*	*	*	*	*	*	*	*	*	*	*	*	NS	*	*	*	*	*	*	*	*	*	*	*	*	*
CARES (Catchment)	47	Spain	0.065	0.0457	0.0315	0.0496	0.0813	0.0733	0.0725	0.0663	0.0603	0.0718	0.0499	0.0538	0.056	0.0424	0.0456	0.0642	0.0582	0.0565	0.0367	0.0472	0.0471	0	*	*	*	*	*	*	*	*	*	*	*	*	*	*	*	*	*	*	*	*	*	*	*	*	*
CARES Casaño	47	Spain	0.0873	0.0715	0.0582	0.0822	0.1103	0.1075	0.093	0.0977	0.0937	0.1018	0.0795	0.0747	0.0919	0.0679	0.0682	0.0777	0.0835	0.0801	0.0718	0.0682	0.0763	0.0339	0	*	*	*	*	*	*	*	*	*	*	*	*	*	*	*	*	*	*	*	*	*	*	*	*
CLYDE Boclair Bridge	9	Scotland	0.0272	0.016	0.0136	0.0327	0.0902	0.0779	0.0429	0.047	0.0413	0.0529	0.0198	0.0282	0.0529	0.0164	0.0245	0.023	0.0199	0.0191	0.0241	0.0346	0.0359	0.0545	0.0741	0	*	*	*	*	*	*	*	*	*	NS	*	*	*	*	*	*	*	*	*	*	*	*	*
CLYDE Calder	9	Scotland	0.0324	0.0266	0.0251	0.0345	0.0939	0.0791	0.0612	0.0539	0.0463	0.0368	0.0181	0.0254	0.0477	0.0192	0.0232	0.0371	0.0254	0.0292	0.0262	0.0325	0.041	0.0561	0.0882	0.0301	0	*	*	*	*	*	*	*	*	*	*	*	*	*	*	*	*	*	*	*	*	*	*
C. BLACKWATER Awna'n	54	Ireland	0.0314	0.0161	0.0108	0.0295	0.08	0.0714	0.0455	0.0569	0.0362	0.0503	0.0228	0.0268	0.0503	0.0066	0.0196	0.0305	0.0196	0.0205	0.0227	0.0294	0.0305	0.0358	0.0595	0.0166	0.0217	0	NS	NS	*	*	*	*	*	NS	*	*	*	*	*	*	*	*	*	*	*	*	*
C. BLACKWATER Clydagh	54	Ireland	0.0284	0.0185	0.0141	0.0313	0.0731	0.0652	0.0472	0.052	0.0318	0.0427	0.0178	0.0203	0.0427	0.0066	0.0202	0.0223	0.0222	0.0186	0.0128	0.0266	0.0269	0.035	0.0586	0.0203	0.0245	0.006	0	NS	*	*	*	*	*	NS	NS	*	*	*	*	*	*	*	*	*	*	*	*
C. BLACKWATER Glen	54	Ireland	0.0263	0.0127	0.0102	0.0236	0.0736	0.0627	0.0416	0.0408	0.0299	0.0392	0.0143	0.0207	0.0386	0.0059	0.0179	0.0203	0.0148	0.0154	0.0116	0.0228	0.0232	0.0394	0.0666	0.0124	0.0176	0.001	0.0051	0	*	*	*	*	*	NS	NS	*	*	*	*	*	*	*	*	*	*	NS	NS
CREE Whitehills	12	Scotland	0.0259	0.0189	0.0121	0.03	0.0743	0.0669	0.0435	0.0409	0.0353	0.0387	0.0197	0.022	0.0416	0.01	0.0137	0.019	0.0148	0.0155	0.0234	0.0246	0.0243	0.0441	0.0701	0.0166	0.0187	0.0177	0.0204	0.0116	0	*	*	*	*	NS	*	*	*	*	*	*	*	*	*	*	*	*	*
CREED Allt Ruadh	2	Scotland	0.0249	0.0253	0.013	0.0324	0.0708	0.0665	0.0426	0.0424	0.0346	0.046	0.0217	0.028	0.0426	0.0147	0.0136	0.0314	0.0197	0.0178	0.0204	0.0295	0.0212	0.048	0.0714	0.0185	0.0282	0.022	0.0237	0.0151	0.0139	0	*	*	*	NS	*	*	*	*	*	*	*	*	*	*	*	*	*
DART Postbridge	32	England	0.0354	0.0239	0.0254	0.0358	0.0911	0.0766	0.0517	0.0541	0.0449	0.0472	0.0276	0.0335	0.04	0.0211	0.0313	0.0381	0.0369	0.0335	0.0176	0.0242	0.0279	0.0516	0.0714	0.0263	0.0343	0.0238	0.0212	0.019	0.027	0.0303	0	*	*	*	*	*	*	*	*	*	*	*	*	*	*	*	*
DEE Abbey Brook	22	England/Wales	0.0334	0.0276	0.0294	0.033	0.0901	0.08	0.0524	0.0522	0.0422	0.0423	0.0238	0.0257	0.0474	0.0216	0.0256	0.0341	0.0248	0.0228	0.0218	0.0367	0.0349	0.0585	0.076	0.0303	0.027	0.0286	0.0173	0.0197	0.0224	0.0294	0.034	0	*	NS	NS	*	*	*	*	*	*	*	*	*	*	*	*
DEE Ceiriog	22	England/Wales	0.0297	0.0177	0.0166	0.0348	0.0866	0.0812	0.0578	0.0473	0.0359	0.0486	0.0234	0.0292	0.0456	0.0198	0.0207	0.0356	0.022	0.0293	0.0218	0.0291	0.0255	0.0441	0.0732	0.0273	0.0217	0.02	0.0178	0.0138	0.0197	0.0238	0.0278	0.0239	0	*	NS	*	*	*	*	*	*	*	*	*	*	*	*
DERWENT Dash Beck	18	England	0.0288	0.0115	0.0065	0.017	0.0734	0.0595	0.044	0.039	0.0331	0.0416	0.0094	0.0223	0.0306	0.0076	0.0178	0.0193	0.0121	0.0105	0.0089	0.0136	0.0146	0.0385	0.0635	0.0144	0.0223	0.0138	0.0111	0.0067	0.0056	0.0128	0.0215	0.0168	0.0184	0	NS	NS	*	NS	NS	*	NS	*	*	*	*	NS	NS
DERWENT Marron	18	England	0.0226	0.0123	0.0063	0.0227	0.0749	0.0653	0.038	0.033	0.0355	0.0408	0.0115	0.0232	0.035	0.0103	0.0154	0.0229	0.0127	0.0156	0.0101	0.0197	0.0135	0.0396	0.0663	0.02	0.0208	0.0149	0.0077	0.0077	0.0127	0.0109	0.0242	0.0181	0.0076	-0.0002	0	NS	*	*	NS	*	*	*	*	*	*	NS	NS
DERWENT Newlands	18	England	0.0274	0.011	0.0124	0.0337	0.076	0.0702	0.0389	0.0393	0.0237	0.047	0.0195	0.0246	0.0413	0.0132	0.0138	0.0259	0.0164	0.0112	0.016	0.0202	0.0185	0.0458	0.067	0.0137	0.0311	0.0153	0.0131	0.0097	0.0125	0.0113	0.0263	0.0214	0.0194	0.0081	0.0079	0	*	*	NS	*	*	*	*	*	*	*	*
DOON Muck Water	11	Scotland	0.0301	0.0217	0.0207	0.0436	0.0822	0.0758	0.0453	0.048	0.035	0.0342	0.015	0.0192	0.0492	0.0181	0.0206	0.031	0.0243	0.0219	0.0235	0.0289	0.0353	0.0538	0.0804	0.023	0.0226	0.0267	0.0165	0.0186	0.0211	0.0223	0.0262	0.0264	0.0221	0.0182	0.0161	0.0184	0	*	NS	*	*	*	*	*	*	*	*
DOON Ness Glen	11	Scotland	0.0302	0.0274	0.0275	0.0371	0.0735	0.0694	0.0462	0.0507	0.0403	0.0533	0.0209	0.0333	0.045	0.024	0.0353	0.0393	0.041	0.0318	0.0203	0.0315	0.033	0.0479	0.0733	0.0308	0.0383	0.0281	0.022	0.0243	0.0265	0.0325	0.031	0.0268	0.0328	0.0185	0.0227	0.0294	0.0149	0	NS	*	*	*	*	*	*	*	*
DOON Skeldon Mills	11	Scotland	0.0222	0.0164	0.0139	0.0313	0.0646	0.0601	0.0377	0.0424	0.0352	0.0274	0.0089	0.0171	0.043	0.0162	0.017	0.0289	0.0167	0.0197	0.0177	0.0206	0.0171	0.0432	0.063	0.0183	0.023	0.0207	0.0166	0.0122	0.0124	0.0143	0.0246	0.0179	0.02	0.0094	0.0074	0.0101	0.0067	0.0106	0	*	*	*	*	*	*	NS	*
EDEN Darce Beck	17	England	0.0449	0.022	0.0141	0.0499	0.111	0.1005	0.0538	0.0541	0.0544	0.0648	0.0356	0.0439	0.0605	0.0299	0.0412	0.0433	0.0355	0.0337	0.0395	0.0401	0.0382	0.0588	0.0792	0.0358	0.0407	0.0315	0.0316	0.0302	0.0363	0.036	0.0402	0.0501	0.0342	0.0224	0.0232	0.0283	0.0397	0.0489	0.0386	0	*	NS	*	*	*	*	*
EDEN Scandal Beck	17	England	0.032	0.0119	0.0087	0.0441	0.0774	0.0774	0.0491	0.0406	0.0384	0.0473	0.0278	0.0315	0.0553	0.0178	0.0273	0.0326	0.0204	0.0233	0.0283	0.0368	0.0298	0.0429	0.0711	0.0287	0.0304	0.0227	0.0185	0.0161	0.023	0.0203	0.037	0.0279	0.0265	0.0151	0.0113	0.0172	0.0226	0.0302	0.0162	0.0208	0	*	*	*	*	NS	*
EDEN Swindale Beck	17	England	0.0344	0.016	0.0131	0.0493	0.0946	0.0928	0.0456	0.0478	0.0415	0.0569	0.0241	0.0377	0.0604	0.0227	0.0324	0.0334	0.0268	0.0279	0.0315	0.0397	0.0389	0.0576	0.0763	0.0319	0.0398	0.0276	0.0237	0.0226	0.0322	0.0291	0.0353	0.0389	0.0235	0.0233	0.0168	0.0243	0.0285	0.0366	0.031	0.0041	0.0165	0	*	*	*	*	*
ELLE (Catchment)	42	France	0.0463	0.0356	0.0419	0.0083	0.0723	0.0593	0.0699	0.058	0.0633	0.0632	0.0344	0.0525	0.0153	0.0352	0.042	0.058	0.0478	0.0512	0.0244	0.0283	0.0379	0.0524	0.0896	0.0445	0.0381	0.0398	0.0362	0.0275	0.0372	0.0443	0.0385	0.0416	0.0387	0.0252	0.027	0.0432	0.0411	0.0387	0.0363	0.0581	0.0505	0.0578	0	NS	*	*	*
ELORN (Catchment)	40	France	0.061	0.0472	0.0518	0.0121	0.0836	0.0702	0.0905	0.0748	0.0743	0.0815	0.0443	0.0688	0.0237	0.0454	0.0487	0.0724	0.0503	0.0589	0.034	0.0337	0.043	0.0655	0.1071	0.0551	0.05	0.0468	0.0513	0.0404	0.0491	0.0552	0.0528	0.0632	0.0543	0.0313	0.0387	0.0511	0.0642	0.058	0.0522	0.0659	0.063	0.0714	0.0094	0	*	*	*
EO (Catchment)	50	Spain	0.0688	0.0521	0.0369	0.062	0.1013	0.0946	0.0852	0.0807	0.074	0.0888	0.06	0.0644	0.0703	0.0432	0.0524	0.0632	0.0531	0.0566	0.0392	0.0603	0.0566	0.0289	0.0623	0.0595	0.061	0.0418	0.0393	0.0432	0.0538	0.0573	0.0561	0.0616	0.0445	0.0447	0.043	0.0531	0.0544	0.0549	0.0536	0.0595	0.0481	0.0564	0.066	0.0743	0	*	*
ESK Boyken Burn	16	England	0.0277	0.0031	0.0069	0.0331	0.071	0.0687	0.0424	0.0305	0.0289	0.0445	0.0165	0.023	0.0413	0.0118	0.0196	0.0239	0.0152	0.0183	0.0182	0.0235	0.0262	0.0378	0.0674	0.0178	0.0213	0.0159	0.0142	0.0083	0.0155	0.0193	0.0291	0.0301	0.0172	0.0059	0.0081	0.0138	0.0155	0.0216	0.0134	0.0168	0.0058	0.0147	0.0346	0.0469	0.0418	0	NS
ESK Ewes Water	16	England	0.027	0.0065	0.0061	0.0336	0.0799	0.0784	0.0495	0.0488	0.0307	0.0447	0.0188	0.023	0.0444	0.0092	0.0218	0.028	0.0166	0.0182	0.0211	0.03	0.0286	0.042	0.0638	0.0178	0.0222	0.0121	0.0153	0.0064	0.0187	0.0139	0.0298	0.0261	0.0185	0.0081	0.0117	0.0079	0.0207	0.0295	0.0146	0.0239	0.0095	0.0203	0.0446	0.0528	0.0413	0.0038	0
ESK Liddel Water	16	England	0.0267	0.0108	0.0166	0.0398	0.0969	0.0832	0.04	0.0479	0.0377	0.0489	0.0193	0.0288	0.0467	0.0163	0.0332	0.0294	0.0305	0.0224	0.0278	0.0312	0.0333	0.051	0.0746	0.0241	0.032	0.0275	0.0211	0.0206	0.0224	0.025	0.0256	0.0308	0.0287	0.0125	0.0172	0.0152	0.0185	0.024	0.0185	0.0232	0.0181	0.0203	0.0454	0.061	0.0601	0.0124	0.0141
EWE Grudie Bay	5	Scotland	0.0351	0.0235	0.0192	0.041	0.0761	0.0687	0.0523	0.0508	0.0439	0.0462	0.0234	0.0274	0.0568	0.017	0.0205	0.0325	0.0251	0.0245	0.028	0.0309	0.0355	0.0543	0.0749	0.0289	0.0287	0.0272	0.0279	0.0217	0.0173	0.0151	0.0393	0.034	0.0347	0.0202	0.0209	0.0175	0.0257	0.0346	0.0152	0.0491	0.0323	0.0405	0.0458	0.058	0.0678	0.0257	0.0225
EWE Kemsary	5	Scotland	0.0502	0.0275	0.0276	0.0389	0.0979	0.0777	0.0604	0.0503	0.0502	0.0502	0.0255	0.0357	0.0504	0.0276	0.0293	0.0358	0.036	0.0313	0.0318	0.0361	0.0379	0.0607	0.0857	0.0266	0.0419	0.0361	0.0374	0.0277	0.0213	0.0285	0.0335	0.0446	0.0385	0.0166	0.0251	0.0266	0.0305	0.0461	0.0259	0.0486	0.0429	0.0471	0.0395	0.0505	0.0726	0.0248	0.0301
EXE Dane's Brook	33	England	0.0419	0.0336	0.0341	0.0448	0.0972	0.0853	0.0543	0.0576	0.0523	0.0582	0.0329	0.0402	0.0487	0.0333	0.0392	0.0477	0.0405	0.0375	0.0213	0.0306	0.0306	0.0647	0.0777	0.036	0.0479	0.0358	0.0266	0.0324	0.0356	0.0393	0.032	0.0309	0.0381	0.0248	0.028	0.0268	0.0291	0.0293	0.0263	0.0471	0.0439	0.0408	0.0482	0.0641	0.0709	0.032	0.037
EXE Sherdon Water	33	England	0.0317	0.0224	0.0187	0.0411	0.0953	0.0818	0.0545	0.0536	0.0403	0.0565	0.0264	0.0368	0.0425	0.0252	0.0323	0.0416	0.0309	0.0302	0.0163	0.028	0.02	0.0531	0.072	0.0312	0.0351	0.0268	0.0162	0.0239	0.028	0.0289	0.0288	0.0347	0.0248	0.0179	0.0173	0.0163	0.0254	0.0303	0.0239	0.0279	0.0298	0.0277	0.0454	0.0538	0.0563	0.0222	0.0234
EXE Simonsbath	33	England	0.0364	0.0298	0.0271	0.0395	0.0817	0.0669	0.0551	0.053	0.0474	0.0527	0.0263	0.0349	0.0437	0.0289	0.0364	0.0431	0.0378	0.037	0.0195	0.0233	0.0296	0.0492	0.0697	0.0317	0.0357	0.0318	0.0177	0.0297	0.0311	0.0352	0.0278	0.0353	0.0268	0.0212	0.0199	0.0266	0.0226	0.0262	0.0217	0.0455	0.0422	0.0418	0.0407	0.0536	0.0569	0.0255	0.0325
FLEET Big Water	13	Scotland	0.0212	0.0201	0.0077	0.0331	0.0964	0.0851	0.0445	0.0434	0.0389	0.0393	0.0173	0.0199	0.0491	0.013	0.0145	0.0207	0.0158	0.0106	0.0211	0.0335	0.0246	0.048	0.0749	0.0131	0.0263	0.0172	0.0196	0.0142	0.0113	0.0135	0.0269	0.0224	0.0206	0.0112	0.0104	0.0081	0.018	0.0336	0.0112	0.0251	0.0179	0.0268	0.0464	0.0561	0.0488	0.014	0.0133
FLEET Little Water	13	Scotland	0.027	0.0353	0.0264	0.0368	0.0773	0.0688	0.0514	0.0598	0.0531	0.0532	0.0291	0.0365	0.0504	0.0277	0.0266	0.0479	0.0282	0.0295	0.0337	0.0362	0.0262	0.0602	0.0902	0.0348	0.0328	0.0329	0.0335	0.0307	0.028	0.0287	0.0389	0.0419	0.0287	0.0243	0.0232	0.0287	0.0256	0.0352	0.0197	0.0412	0.0356	0.0419	0.0439	0.0511	0.068	0.0233	0.0294
FOWEY Margate Ford	30	England	0.0402	0.0277	0.0222	0.0295	0.087	0.0691	0.0526	0.0561	0.0495	0.0421	0.0229	0.0284	0.0368	0.0198	0.0345	0.0342	0.0285	0.0277	0.0134	0.0254	0.0207	0.042	0.0719	0.0332	0.0316	0.0231	0.0225	0.0145	0.0274	0.0315	0.0197	0.0322	0.0208	0.0145	0.0192	0.0283	0.0267	0.0318	0.0218	0.0381	0.0344	0.0335	0.0301	0.0442	0.0406	0.0233	0.0278
FOWEY Treverbyn	30	England	0.0237	0.0322	0.027	0.0255	0.0684	0.0579	0.0599	0.0588	0.0533	0.0536	0.0291	0.0391	0.0297	0.0277	0.0368	0.0418	0.0396	0.0363	0.0214	0.0269	0.017	0.047	0.0849	0.0326	0.0329	0.0297	0.0289	0.0234	0.0198	0.0301	0.0282	0.0361	0.0261	0.019	0.021	0.031	0.0325	0.0279	0.0261	0.0471	0.0349	0.0456	0.0238	0.04	0.063	0.0271	0.0384
GRUINARD Abhainn	4	Scotland	0.0315	0.0168	0.0093	0.0373	0.0736	0.0655	0.037	0.0337	0.0291	0.0407	0.019	0.0239	0.0476	0.0127	0.0221	0.0225	0.0233	0.0188	0.0202	0.0295	0.0325	0.0328	0.0658	0.0172	0.0195	0.0186	0.0152	0.0091	0.0118	0.0117	0.0307	0.0252	0.0224	0.0123	0.0113	0.0135	0.0215	0.0271	0.0095	0.0411	0.0159	0.0328	0.0381	0.0591	0.0487	0.0135	0.0123
GRUINARD Ghiubhs'n	4	Scotland	0.0329	0.0322	0.0233	0.0421	0.0773	0.0731	0.0598	0.0528	0.0492	0.0415	0.0229	0.0302	0.0616	0.0237	0.0273	0.0438	0.0308	0.0328	0.0323	0.042	0.0367	0.053	0.0772	0.0333	0.0306	0.0335	0.0332	0.0289	0.0204	0.0215	0.044	0.0324	0.0345	0.0257	0.0226	0.0344	0.0296	0.0413	0.0248	0.0602	0.036	0.0438	0.0484	0.0642	0.0647	0.0344	0.0347
ITCHEN (Combined)	35	England	0.0808	0.0705	0.0741	0.071	0.028	0.0231	0.1099	0.1006	0.0858	0.097	0.065	0.0755	0.0747	0.0696	0.074	0.088	0.0724	0.077	0.0637	0.07	0.0735	0.0816	0.1082	0.0769	0.0862	0.0785	0.0724	0.0685	0.0677	0.0662	0.0782	0.0769	0.0778	0.0597	0.0656	0.0672	0.0758	0.0725	0.0576	0.1034	0.0817	0.0892	0.0705	0.0771	0.094	0.0657	0.0712
KENT Sprint	19	England	0.0251	0.0059	0.013	0.0352	0.0797	0.0802	0.0427	0.0363	0.0334	0.0422	0.0223	0.0257	0.0434	0.0145	0.0216	0.0307	0.0208	0.0205	0.0238	0.0334	0.0276	0.0498	0.0681	0.0183	0.0258	0.0206	0.0161	0.0131	0.0204	0.0212	0.0243	0.0284	0.022	0.0158	0.0136	0.0141	0.0199	0.0272	0.0163	0.0239	0.012	0.0184	0.0425	0.0572	0.0531	0.0077	0.0075
KENT Stockdate Beck	19	England	0.016	0.0084	0.0096	0.0317	0.071	0.0675	0.0345	0.0337	0.0401	0.04	0.019	0.022	0.0428	0.0147	0.0203	0.0272	0.018	0.0185	0.0192	0.0325	0.0283	0.0524	0.0777	0.0173	0.0203	0.022	0.0171	0.0135	0.016	0.0112	0.0306	0.0213	0.0229	0.0126	0.0061	0.0167	0.0146	0.0226	0.0125	0.0279	0.0077	0.0165	0.0358	0.0544	0.0591	0.0068	0.012
LAUNE Cottoners	53	Ireland	0.0375	0.0215	0.0148	0.028	0.0699	0.0532	0.0494	0.0472	0.032	0.0443	0.0163	0.0297	0.037	0.014	0.0216	0.0276	0.021	0.0237	0.0108	0.0196	0.0231	0.0403	0.07	0.0197	0.0253	0.0171	0.0146	0.0078	0.0162	0.0184	0.0233	0.027	0.0233	0.0057	0.0096	0.0162	0.0219	0.0291	0.0133	0.0356	0.0249	0.03	0.0261	0.038	0.0462	0.0179	0.0161
LAXFORD Achfary	3	Scotland	0.0335	0.0269	0.0264	0.0445	0.073	0.0701	0.0573	0.0477	0.0409	0.0434	0.0263	0.0269	0.0523	0.0217	0.013	0.0404	0.0334	0.0324	0.0264	0.0303	0.0406	0.0512	0.0736	0.0266	0.0278	0.026	0.0267	0.0193	0.0214	0.0215	0.0336	0.0386	0.0267	0.0222	0.0203	0.0228	0.0214	0.0313	0.0192	0.047	0.0307	0.037	0.038	0.0537	0.0619	0.0195	0.0266
LAXFORD Laxford	3	Scotland	0.0256	0.0151	0.0133	0.0218	0.0652	0.0582	0.0379	0.0368	0.0423	0.0366	0.0119	0.0221	0.0357	0.0128	0.0105	0.0287	0.0128	0.0193	0.0134	0.0135	0.0211	0.0425	0.0691	0.0193	0.0151	0.0178	0.0172	0.0115	0.0129	0.0164	0.0227	0.0265	0.0179	0.0054	0.0066	0.0153	0.0157	0.0249	0.0083	0.0309	0.0188	0.0237	0.0258	0.0344	0.0489	0.0095	0.0179
LAXFORD Thull	3	Scotland	0.0896	0.0672	0.0654	0.0763	0.1493	0.1346	0.106	0.0935	0.0977	0.0879	0.0683	0.0746	0.0813	0.0691	0.058	0.0889	0.0605	0.0606	0.064	0.0626	0.0647	0.0958	0.1304	0.076	0.0763	0.0764	0.0831	0.0719	0.0738	0.0676	0.0781	0.084	0.0761	0.0561	0.0612	0.0665	0.0762	0.088	0.0724	0.0855	0.0826	0.0831	0.0812	0.0732	0.0968	0.0678	0.0728
LEGUER (Catchment)	39	France	0.045	0.0366	0.0353	0.0072	0.0756	0.0625	0.066	0.051	0.0608	0.0641	0.0324	0.0517	0.0204	0.0329	0.0379	0.0557	0.0434	0.0469	0.0223	0.0285	0.0328	0.0492	0.0822	0.0432	0.0353	0.033	0.0352	0.0248	0.0348	0.0359	0.0363	0.0409	0.0358	0.0223	0.0235	0.0393	0.0444	0.0385	0.0346	0.0521	0.0463	0.0509	0.0018	0.0127	0.0642	0.0339	0.0406
LOCH LOCHY Lochy	6	Scotland	0.0277	0.0236	0.0236	0.0358	0.0788	0.0672	0.0475	0.0405	0.0368	0.0275	0.0147	0.0149	0.0479	0.018	0.0113	0.0323	0.029	0.0224	0.0253	0.0299	0.0268	0.0441	0.0673	0.024	0.0245	0.023	0.0205	0.0181	0.0157	0.0131	0.0271	0.0222	0.0215	0.0173	0.0152	0.0173	0.0115	0.023	0.0123	0.0434	0.0247	0.0317	0.0415	0.0604	0.0571	0.0205	0.0258
LOCH LOCHY Lundy	6	Scotland	0.0394	0.0263	0.0253	0.0531	0.0796	0.08	0.0594	0.0535	0.0417	0.0459	0.0263	0.0256	0.0625	0.0237	0.0137	0.0398	0.0348	0.0305	0.03	0.0372	0.0417	0.0536	0.0703	0.0314	0.0301	0.0285	0.0248	0.0231	0.0233	0.0234	0.0342	0.0346	0.0293	0.0289	0.0204	0.0215	0.021	0.0299	0.0191	0.0436	0.0264	0.0286	0.053	0.0695	0.0614	0.0247	0.0265
LOCH LOMOND Endrick	8	Scotland	0.06	0.0476	0.0346	0.053	0.0886	0.0858	0.0735	0.0777	0.0574	0.0666	0.0408	0.053	0.0672	0.039	0.0547	0.066	0.0432	0.0507	0.0489	0.0603	0.0564	0.066	0.0841	0.045	0.0458	0.0483	0.0512	0.0469	0.0479	0.0417	0.0671	0.0526	0.0535	0.0447	0.0429	0.0439	0.0546	0.0624	0.0383	0.071	0.0525	0.0659	0.0639	0.0727	0.0755	0.0482	0.0379
LOCH LOMOND Fruin	8	Scotland	0.0587	0.0402	0.0365	0.0493	0.0988	0.0865	0.0733	0.0684	0.0441	0.0539	0.0345	0.0415	0.0606	0.0272	0.0391	0.0513	0.0405	0.0394	0.0414	0.0448	0.0475	0.0679	0.0884	0.0382	0.0349	0.0337	0.0405	0.0358	0.0322	0.035	0.0513	0.0385	0.0454	0.031	0.0402	0.0346	0.0468	0.0453	0.0293	0.0673	0.0542	0.0652	0.0613	0.0669	0.0771	0.0444	0.0368
LUNE Birk Beck	20	England	0.0245	0.0128	0.0088	0.0199	0.0805	0.0688	0.0472	0.042	0.0395	0.0476	0.0137	0.0351	0.0305	0.017	0.0329	0.0357	0.0244	0.0267	0.0188	0.0258	0.0228	0.0519	0.0761	0.0264	0.0271	0.0249	0.0212	0.0166	0.0222	0.0241	0.0274	0.0356	0.0255	0.0107	0.0113	0.0199	0.0302	0.0354	0.0197	0.0182	0.0229	0.0201	0.027	0.0328	0.0538	0.0141	0.015
LUNE Chapel Beck	20	England	0.0248	0.0069	0.0142	0.025	0.0706	0.0692	0.0431	0.0337	0.0307	0.041	0.0173	0.0245	0.0326	0.0141	0.0174	0.03	0.0223	0.0243	0.0184	0.0196	0.0219	0.041	0.0656	0.0213	0.0233	0.0233	0.0222	0.0136	0.0117	0.0174	0.0267	0.0291	0.0204	0.0088	0.0084	0.0153	0.0204	0.0246	0.016	0.0316	0.0155	0.0238	0.0264	0.04	0.0526	0.0082	0.0113
LUNE Greta	20	England	0.031	0.0106	0.0143	0.0352	0.0828	0.0739	0.0426	0.0373	0.0361	0.0423	0.0191	0.0279	0.0438	0.0166	0.0287	0.0328	0.0229	0.0255	0.0218	0.0319	0.0259	0.051	0.0785	0.0304	0.0252	0.0216	0.0166	0.0148	0.0205	0.027	0.0294	0.0302	0.0175	0.0142	0.0067	0.0163	0.0247	0.0298	0.0168	0.0269	0.018	0.0195	0.0375	0.0531	0.057	0.0131	0.0155
MOY Trimoge	52	Ireland	0.0253	0.0186	0.0213	0.0343	0.0745	0.0657	0.0507	0.0484	0.0343	0.0455	0.0174	0.025	0.0492	0.0167	0.0142	0.0413	0.0267	0.0286	0.0231	0.0294	0.0286	0.0454	0.0704	0.0235	0.0222	0.016	0.0207	0.0149	0.0206	0.0198	0.0298	0.0268	0.0175	0.018	0.0152	0.0179	0.019	0.0286	0.015	0.0459	0.0289	0.035	0.0398	0.0522	0.057	0.0179	0.0162
NARCEA (Catchment)	49	Spain	0.0873	0.0637	0.0505	0.0712	0.1045	0.099	0.0896	0.0827	0.0789	0.087	0.0662	0.0671	0.0766	0.0566	0.0562	0.0764	0.0746	0.0742	0.0526	0.0695	0.0751	0.0126	0.0505	0.0734	0.0685	0.0481	0.0463	0.0541	0.0606	0.069	0.0673	0.0742	0.0568	0.0565	0.0587	0.0659	0.065	0.0622	0.0664	0.0787	0.0592	0.0735	0.0697	0.0842	0.0288	0.0525	0.0572
NITH Cairn	14	Scotland	0.0317	0.0063	0.0081	0.0395	0.0784	0.0766	0.0418	0.0428	0.0292	0.042	0.02	0.0224	0.0479	0.0105	0.0219	0.0208	0.0191	0.0176	0.022	0.0296	0.0293	0.043	0.0662	0.0177	0.0272	0.0166	0.0133	0.0114	0.0148	0.0169	0.0262	0.0239	0.0207	0.0088	0.0105	0.0095	0.0155	0.0201	0.0122	0.0268	0.0069	0.0219	0.0458	0.0609	0.0483	0.0048	0.0035
NITH main river	14	Scotland	0.0215	0.0068	0.0081	0.0262	0.0759	0.0666	0.046	0.0424	0.0302	0.0477	0.0185	0.0283	0.0405	0.0134	0.0113	0.0291	0.0154	0.021	0.0189	0.0168	0.0224	0.0342	0.0645	0.0154	0.0153	0.0124	0.0172	0.0078	0.0117	0.0157	0.0242	0.0259	0.0089	0.0049	0.0065	0.0092	0.0177	0.0233	0.0127	0.0221	0.0125	0.0193	0.0301	0.0397	0.0428	0.0019	0.0051
NITH Scaur Water	14	Scotland	0.0434	0.0125	0.0143	0.0472	0.1032	0.0944	0.0509	0.0457	0.0365	0.0597	0.0269	0.0355	0.0562	0.0257	0.0396	0.0387	0.0373	0.0315	0.0327	0.0452	0.0386	0.0555	0.0861	0.0247	0.0391	0.0269	0.0324	0.0212	0.0292	0.0289	0.0437	0.0448	0.0354	0.017	0.021	0.0154	0.0318	0.0356	0.0237	0.0344	0.0252	0.0396	0.055	0.0654	0.0646	0.0137	0.0091
RIBBLE Broadsden	21	England	0.0325	0.011	0.0121	0.0472	0.0744	0.0726	0.0453	0.0385	0.033	0.0407	0.0252	0.0205	0.0526	0.0128	0.0213	0.0313	0.0242	0.0207	0.0251	0.0257	0.0299	0.0433	0.0629	0.026	0.0284	0.0197	0.0155	0.0183	0.0194	0.0165	0.0292	0.026	0.0249	0.0182	0.0138	0.0179	0.0219	0.0257	0.0117	0.0328	0.0157	0.026	0.048	0.0647	0.0514	0.013	0.0153
RIBBLE Cragg Hill	21	England	0.0425	0.0174	0.0233	0.0544	0.0895	0.0837	0.0482	0.0401	0.0387	0.0642	0.0367	0.04	0.0571	0.0214	0.0398	0.0376	0.0391	0.0317	0.0385	0.0408	0.0391	0.0551	0.0928	0.0363	0.0439	0.0341	0.0249	0.0301	0.0274	0.033	0.0429	0.0388	0.0295	0.021	0.0157	0.0207	0.0293	0.0325	0.0287	0.0329	0.0194	0.029	0.0559	0.076	0.0626	0.0157	0.0256
RIBBLE Hammerton	21	England	0.0399	0.0147	0.0179	0.042	0.0816	0.0752	0.0472	0.0392	0.0369	0.0519	0.0269	0.0304	0.0463	0.0145	0.0327	0.0338	0.0299	0.0303	0.0239	0.0259	0.0271	0.0494	0.0837	0.0271	0.0393	0.0238	0.0168	0.0186	0.0219	0.0265	0.0308	0.0351	0.027	0.0132	0.0149	0.0176	0.0244	0.0277	0.0209	0.0303	0.0183	0.0316	0.0455	0.0582	0.0565	0.0118	0.0195
SCORFF (Catchment)	43	France	0.0479	0.0374	0.0453	0.0076	0.0781	0.0685	0.072	0.0632	0.0629	0.0671	0.0356	0.0561	0.0129	0.036	0.0416	0.0611	0.0502	0.0522	0.0311	0.0282	0.0388	0.0557	0.0893	0.0482	0.0432	0.0412	0.0424	0.0341	0.0383	0.0444	0.0437	0.0479	0.0462	0.0277	0.0334	0.0457	0.0476	0.0428	0.038	0.058	0.0521	0.059	0.0012	0.0125	0.0714	0.0386	0.0501
SEE (Catchment)	37	France	0.0444	0.0338	0.0336	0.0232	0.0673	0.0611	0.0678	0.0593	0.0532	0.0602	0.0348	0.0459	0.0224	0.0302	0.0329	0.0513	0.0355	0.0425	0.0226	0.0283	0.0265	0.0467	0.08	0.0398	0.0489	0.0406	0.0334	0.0275	0.0365	0.0346	0.0401	0.043	0.0358	0.0215	0.0254	0.0301	0.0385	0.0393	0.0283	0.0499	0.0412	0.0464	0.0262	0.031	0.0556	0.0289	0.0366
SELLA (Catchment)	48	Spain	0.0611	0.0447	0.0298	0.0462	0.0773	0.0716	0.0687	0.0705	0.0601	0.0681	0.0464	0.0486	0.0536	0.0389	0.0396	0.0551	0.0553	0.0517	0.0357	0.0432	0.0467	0.0009	0.0217	0.047	0.052	0.0342	0.0323	0.0362	0.04	0.0434	0.0461	0.0528	0.0432	0.0332	0.0383	0.0437	0.0489	0.0463	0.0394	0.0583	0.0422	0.059	0.0483	0.0628	0.0316	0.037	0.0384
SELLA Piloña	48	Spain	0.0985	0.0654	0.0594	0.0845	0.1124	0.1108	0.1005	0.0912	0.0794	0.1	0.0777	0.0772	0.0891	0.0645	0.0631	0.0815	0.0866	0.0795	0.0653	0.0793	0.0849	0.0194	0.0581	0.0788	0.0842	0.0562	0.0567	0.0635	0.0711	0.0804	0.0737	0.0879	0.0673	0.0675	0.0675	0.0722	0.0736	0.0716	0.0754	0.0842	0.0631	0.0778	0.0808	0.0948	0.0316	0.0557	0.0622
SELUNE (Catchment)	38	France	0.0465	0.0288	0.0349	0.0161	0.0709	0.0623	0.0701	0.0556	0.0601	0.063	0.0317	0.0488	0.0263	0.031	0.034	0.0503	0.0357	0.0414	0.0274	0.0276	0.0335	0.0503	0.0825	0.0406	0.046	0.0375	0.034	0.026	0.0378	0.0352	0.0396	0.0432	0.0359	0.0195	0.0217	0.0321	0.042	0.0431	0.0339	0.0501	0.0423	0.0454	0.0174	0.0195	0.0566	0.0279	0.0335
SEVERN Cinderford	26	England	0.038	0.0325	0.0323	0.035	0.097	0.0882	0.0491	0.0531	0.0465	0.0528	0.0322	0.0379	0.0312	0.0297	0.0312	0.0449	0.0454	0.042	0.0225	0.0328	0.0276	0.053	0.0768	0.0408	0.0471	0.037	0.0213	0.0274	0.0365	0.0392	0.033	0.0422	0.0292	0.0303	0.0231	0.0314	0.0323	0.0313	0.0353	0.0378	0.034	0.0268	0.0415	0.0568	0.0612	0.0311	0.0358
SUIR Clodiagh	56	Ireland	0.0243	0.0097	0.0053	0.02	0.0682	0.0562	0.041	0.0389	0.027	0.0421	0.0094	0.0209	0.0307	-0.0015	0.0176	0.0179	0.0139	0.0114	0.009	0.0179	0.0166	0.036	0.0635	0.0143	0.0184	0.0043	0.003	0.0006	0.008	0.0099	0.0153	0.0169	0.0149	-0.0009	0.0037	0.006	0.0152	0.0162	0.0097	0.0244	0.0141	0.018	0.0242	0.0355	0.0371	0.0074	0.0068
SUIR Beakstown	56	Ireland	0.0321	0.019	0.0154	0.0376	0.0883	0.0751	0.0441	0.0488	0.0328	0.0446	0.0186	0.0226	0.0473	0.0077	0.0302	0.0291	0.0272	0.0205	0.0173	0.0324	0.0303	0.0416	0.0786	0.0222	0.0258	0.0137	0.0127	0.0103	0.018	0.0202	0.0238	0.0241	0.0234	0.0113	0.015	0.0145	0.0222	0.0242	0.0197	0.0342	0.0295	0.0311	0.0372	0.0563	0.0475	0.0157	0.0116
TAMAR Gatherly	31	England	0.0271	0.0204	0.0229	0.0246	0.0728	0.0634	0.0507	0.0483	0.0402	0.0377	0.0188	0.0265	0.0346	0.0171	0.0234	0.0323	0.0261	0.0278	0.0123	0.0203	0.025	0.0434	0.0654	0.0218	0.0189	0.0172	0.0166	0.0128	0.0209	0.026	0.0184	0.0206	0.0183	0.0156	0.0158	0.0191	0.0161	0.0192	0.014	0.0453	0.0327	0.0372	0.0254	0.0433	0.0519	0.0217	0.0226
TAMAR Inny	31	England	0.0274	0.0224	0.023	0.0205	0.0733	0.0608	0.0476	0.0492	0.0433	0.0382	0.0169	0.0274	0.0363	0.0176	0.0308	0.0334	0.0282	0.0278	0.0135	0.0223	0.0139	0.0453	0.0682	0.0254	0.0261	0.0188	0.0178	0.0123	0.023	0.0247	0.0229	0.0255	0.0207	0.0131	0.0135	0.022	0.0257	0.0226	0.0158	0.043	0.0318	0.0379	0.0239	0.0375	0.0561	0.0204	0.0236
TAMAR Trengune	31	England	0.0428	0.0335	0.029	0.0214	0.0876	0.0782	0.0659	0.0613	0.0609	0.0694	0.0344	0.0512	0.039	0.0255	0.0388	0.0503	0.0363	0.0385	0.0243	0.0318	0.0343	0.051	0.0777	0.0315	0.035	0.0197	0.0315	0.0228	0.032	0.036	0.0323	0.0356	0.0348	0.0226	0.0241	0.0322	0.0407	0.0318	0.0278	0.0469	0.042	0.0455	0.0266	0.0351	0.0567	0.0335	0.034
TAW Bray	27	England	0.0383	0.0297	0.024	0.0393	0.0833	0.0757	0.0559	0.0599	0.0464	0.0477	0.0293	0.0342	0.0394	0.0205	0.0245	0.0389	0.031	0.0357	0.0143	0.0273	0.022	0.0462	0.0721	0.039	0.0339	0.0282	0.0177	0.0211	0.0277	0.0308	0.027	0.0324	0.0217	0.0204	0.018	0.0284	0.0304	0.0323	0.0256	0.0384	0.0301	0.0294	0.0408	0.0549	0.0477	0.0234	0.0254
TAW Twitchen	27	England	0.0252	0.0193	0.0172	0.0283	0.0744	0.0629	0.0435	0.0476	0.0351	0.0363	0.0147	0.0223	0.0286	0.0208	0.0292	0.0324	0.0296	0.0255	0.0077	0.0105	0.0121	0.0419	0.0658	0.0224	0.0313	0.0236	0.015	0.0178	0.0232	0.0237	0.0149	0.0235	0.0207	0.0084	0.0113	0.0151	0.0151	0.013	0.0111	0.0315	0.0265	0.0257	0.0322	0.0455	0.0501	0.0176	0.0202
TEIFI Clettwr	23	Wales	0.0161	0.019	0.0163	0.016	0.0786	0.0662	0.0457	0.0513	0.0404	0.0402	0.015	0.0244	0.0319	0.0105	0.0185	0.0285	0.0264	0.0222	0.0115	0.0238	0.0219	0.0431	0.0713	0.0155	0.0129	0.0093	0.0114	0.0066	0.0139	0.0217	0.0186	0.0189	0.0155	0.0118	0.0098	0.0167	0.0172	0.0176	0.013	0.0385	0.0285	0.031	0.0209	0.0383	0.046	0.0188	0.0194
TEIFI Nant Egnant	23	Wales	0.0323	0.0279	0.0235	0.0345	0.09	0.0746	0.0565	0.0616	0.0442	0.0439	0.0264	0.0268	0.0421	0.0169	0.0316	0.0363	0.0324	0.0284	0.0183	0.0289	0.0241	0.0572	0.0841	0.0273	0.0234	0.0201	0.0169	0.0159	0.0256	0.0319	0.0281	0.0222	0.0229	0.0205	0.0203	0.0199	0.0241	0.0306	0.023	0.0445	0.0362	0.0461	0.0342	0.0534	0.0565	0.0294	0.0269
TEIFI Lampeter	23	Wales	0.0211	0.0172	0.0194	0.0236	0.0727	0.0663	0.0452	0.0428	0.0351	0.0394	0.0176	0.0233	0.0283	0.0136	0.0167	0.0367	0.0243	0.0249	0.006	0.0187	0.0151	0.0395	0.0737	0.0225	0.0153	0.0156	0.0121	0.0089	0.0177	0.0199	0.0179	0.0196	0.0111	0.0136	0.0104	0.0134	0.0189	0.0212	0.0161	0.0357	0.0247	0.0326	0.0197	0.0359	0.0442	0.0124	0.0148
TEST (Combined)	36	England	0.0884	0.0828	0.0733	0.073	0.0486	0.0309	0.1141	0.1093	0.1017	0.1096	0.0724	0.0846	0.0795	0.0716	0.084	0.0944	0.0786	0.0857	0.0706	0.0658	0.0719	0.0802	0.101	0.0797	0.0908	0.0801	0.0765	0.0741	0.0741	0.0731	0.085	0.0883	0.0822	0.0602	0.0653	0.0747	0.0928	0.0872	0.066	0.0969	0.0864	0.092	0.0734	0.0772	0.0913	0.0709	0.0816
TORRIDGE East Oak't	28	England	0.0311	0.0182	0.0183	0.0243	0.0806	0.0675	0.0487	0.0523	0.0409	0.0454	0.0209	0.0298	0.0345	0.0189	0.0211	0.0393	0.0214	0.0282	0.0136	0.0172	0.0109	0.0452	0.0734	0.0203	0.0268	0.0165	0.0204	0.0122	0.0165	0.0251	0.0164	0.0157	0.0128	0.0084	0.0096	0.0168	0.0249	0.0283	0.0164	0.0357	0.0316	0.0326	0.0293	0.0407	0.0515	0.0183	0.0214
TORRIDGE West Oak't	28	England	0.0504	0.0435	0.0512	0.041	0.0984	0.0881	0.0846	0.0774	0.0754	0.0785	0.0487	0.0626	0.0555	0.0451	0.0536	0.0657	0.0488	0.0569	0.0378	0.0456	0.0507	0.0584	0.1005	0.0502	0.0535	0.0492	0.0426	0.0374	0.046	0.0559	0.0449	0.0479	0.0481	0.0349	0.0382	0.0497	0.0513	0.0533	0.0445	0.0692	0.0522	0.064	0.0366	0.0542	0.0644	0.0416	0.048
ULLA	51	Spain	0.1221	0.1037	0.0845	0.1175	0.1348	0.1263	0.1322	0.1348	0.1278	0.1461	0.1166	0.1136	0.1373	0.0984	0.1011	0.1203	0.1108	0.1136	0.1039	0.1194	0.1127	0.0439	0.0744	0.1124	0.1168	0.0799	0.0836	0.0942	0.1061	0.1089	0.1054	0.121	0.0924	0.1047	0.0987	0.1114	0.1156	0.109	0.1085	0.1123	0.0969	0.1049	0.1232	0.1323	0.049	0.0984	0.1042
USK Bran	24	Wales	0.0302	0.0113	0.0166	0.0249	0.0722	0.0658	0.0472	0.0413	0.0327	0.0455	0.0166	0.0293	0.0339	0.0153	0.0202	0.0359	0.0214	0.0252	0.015	0.0214	0.0253	0.0445	0.0736	0.0226	0.0241	0.0204	0.0165	0.0138	0.0181	0.0235	0.0186	0.0211	0.0129	0.0119	0.0111	0.0157	0.0116	0.024	0.0125	0.0333	0.0235	0.0231	0.0214	0.0395	0.0472	0.0163	0.0207
USK Ysgir	24	Wales	0.0359	0.02	0.022	0.0276	0.0721	0.0641	0.0534	0.0471	0.0367	0.0546	0.0248	0.034	0.0379	0.0169	0.0245	0.036	0.0285	0.0301	0.0179	0.0255	0.029	0.0479	0.0722	0.0209	0.0337	0.022	0.0204	0.0145	0.019	0.0286	0.0219	0.0241	0.017	0.0124	0.0159	0.0235	0.0239	0.0271	0.0212	0.039	0.0331	0.0308	0.026	0.041	0.0427	0.0191	0.0248
USK Grwyrn	24	Wales	0.0405	0.0165	0.0225	0.047	0.1033	0.0991	0.0582	0.0519	0.035	0.0577	0.0282	0.034	0.0591	0.021	0.0256	0.0426	0.0297	0.0297	0.0308	0.0366	0.039	0.0513	0.0694	0.0244	0.0362	0.0203	0.0211	0.0216	0.028	0.0338	0.0273	0.0268	0.0204	0.0251	0.0231	0.021	0.0229	0.0285	0.0259	0.0331	0.0287	0.0218	0.0546	0.0689	0.0492	0.0224	0.0209
WYE Lynfi	25	Wales	0.0418	0.026	0.0288	0.0423	0.0922	0.0839	0.0581	0.0526	0.0318	0.0543	0.0283	0.038	0.0391	0.0256	0.0358	0.042	0.0394	0.0345	0.0212	0.0274	0.0253	0.0614	0.0877	0.037	0.0403	0.0354	0.0271	0.0256	0.0286	0.0359	0.0259	0.0329	0.0238	0.0264	0.0262	0.0208	0.0231	0.0299	0.0241	0.0487	0.0379	0.0395	0.0483	0.0592	0.0622	0.0319	0.0287
WYE Edw	25	Wales	0.0326	0.0201	0.0204	0.0349	0.0807	0.0737	0.0441	0.0394	0.0279	0.0429	0.0205	0.0259	0.0327	0.0175	0.0286	0.0341	0.0292	0.0267	0.0138	0.0226	0.0209	0.0478	0.0664	0.0245	0.0361	0.0285	0.0187	0.0191	0.0245	0.0274	0.0222	0.025	0.0178	0.0177	0.0193	0.0156	0.0171	0.021	0.0168	0.0335	0.026	0.0252	0.0393	0.0552	0.0446	0.0197	0.022
WYE Garth Dulas	25	Wales	0.0345	0.0199	0.021	0.0357	0.0871	0.0785	0.0429	0.0426	0.0269	0.0457	0.0227	0.0292	0.0337	0.0194	0.022	0.0376	0.0318	0.0313	0.014	0.0237	0.0233	0.0411	0.0743	0.0283	0.0333	0.0238	0.0156	0.0177	0.0244	0.0308	0.0219	0.0252	0.0161	0.0219	0.0174	0.0199	0.0161	0.0239	0.02	0.0341	0.0288	0.023	0.0366	0.055	0.0438	0.021	0.0248
			323 NS tests
[truncated: 61 more columns]
